# Supplementary material for: Synthesis, Molecular Docking, and Dynamic Simulation Targeting Main Protease (Mpro) of New, Thiazole Clubbed Pyridine Scaffolds as Potential COVID-19 Inhibitors
Source: Curr Issues Mol Biol. 2023 Feb 7;45(2):1422–42. doi: 10.3390/cimb45020093 (PMC9955078; doi:10.3390/cimb45020093)
Supplement: Supplementary file 1 [file cimb-45-00093-s001.zip]

Archive with 1 entries (1 files):
- cimb-2179602-supplementary.pdf
